# Supplementary material for: Striatal GABA levels correlate with risk sensitivity in monetary loss
Source: Front Neurosci. 2024 Jul 31;18:1439656. doi: 10.3389/fnins.2024.1439656 (PMC11321969; doi:10.3389/fnins.2024.1439656)
Supplement: Supplementary file 1 [file Data_Sheet_1.CSV]

subject	gain_risk	loss_risk	gain_Epsilon	loss_Epsilon	gain_Beta	loss_Beta	gain_Kappa	loss_Kappa	GABA_STR	GABA_INS	switch_rate
1	0.111	0.556	0.055873157	0.202251342	4.1834515	3.612172054	0.906220362	0.866948907	3.045294733	4.207217184	0.084745763
2	0.433	0.552	0.238088179	0.39732721	3.326053406	2.122325919	0.999894716	1.119852015	NA	2.179704081	0.088135593
3	0.233	0.5	0.052589577	0.219373764	2.917884224	4.598980862	0.862348923	0.829905748	3.693604225	2.470431288	0.088135593
4	0.633	0.464	0.093051468	0.038979527	2.919320604	1.672851007	0.921910926	1.097320191	3.218881212	2.954947184	0.098305085
5	0.867	0.167	0.095629616	0.198100392	3.501602169	2.242195148	0.922693389	1.022420368	3.314734937	3.542483181	0.088135593
6	0.033	0.7	0.130145963	0.404331577	4.84564394	3.123848267	1.080667874	0.645056511	2.683887605	3.193201192	0.081355932
7	0.1	0.433	0.06338734	0.461589606	3.400278208	2.891003744	0.726066985	0.929974567	3.831217865	3.763364477	0.101694915
8	0.2	0.333	0.06724838	0.088948115	4.091326554	2.617486659	0.412658562	1.149580312	NA	2.134481209	0.103389831
9	0.103	0.379	0.049766051	0.157766613	3.18259622	2.858505049	0.664642989	0.732890924	3.00221184	3.471696982	0.072881356
10	0.6	0.367	0.033854918	0.525460621	3.087507369	0.997725137	1.231681243	0.972294191	2.098399272	4.2225405	0.088135593
11	0.733	0.633	0.14155696	0.360438134	2.546664333	1.585638451	1.191395669	0.978616979	1.431638995	3.194581599	0.096610169
12	0.2	0.828	0.096563857	0.421405138	3.672379181	2.584437862	0.627063447	0.432642334	NA	3.690113945	0.071186441
13	0.533	0.567	0.347695848	0.399662945	3.433368309	2.877738281	1.039299152	0.928256953	3.095802885	3.730418894	0.083050847
14	0.1	0.733	0.178364695	0.144154671	3.139243259	2.915174846	0.760674447	0.540137795	3.215708754	3.542794427	0.086440678
15	0.586	0.4	0.186255765	0.052503566	1.845143948	4.011517504	1.030032142	1.049616306	3.058985628	3.508517695	0.098305085
16	0.733	0.75	0.114311207	0.083729865	3.339998089	6.865784369	0.956565555	0.813145382	3.589503831	3.51412914	0.074576271
17	0.467	0.567	0.014598716	0.242927989	2.852393329	1.059706296	0.980149692	0.916965093	2.141652985	2.4286213	0.088135593
18	0.6	0.533	0.050897061	0.521847348	3.046261281	2.375199887	1.161243493	0.915295733	2.292313559	4.247253012	0.076271186
19	0.767	0.633	0.033050175	0.257801086	2.977386823	2.129035101	1.5723523	0.796505195	2.781855599	3.628263932	0.071186441
20	0.467	0.6	0.080150961	0.133306549	4.240890398	4.564389721	0.70997132	0.793240652	2.434397344	2.297883565	0.069491525
21	0.867	0.433	0.015315181	0.427230298	3.472765828	0.560942064	1.284577865	0.965340159	3.403755253	4.472411784	0.091525424
22	0.733	0.833	0.037687697	0.223135731	2.741173843	1.614594648	1.24725023	0.638299783	2.388385218	3.312699494	0.086440678
23	0.133	0.5	0.127512044	0.429765578	3.873597182	3.51445003	0.977830458	0.766194575	2.907812887	3.452199693	0.101694915
24	0.3	0.867	0.25274882	0.144538964	3.635482173	4.618272252	0.699558768	0.525309867	2.405216322	3.984685196	0.059322034
25	0.1	0.467	0.045929962	0.150413651	4.388697014	3.584074388	0.846566255	0.750362956	2.388994738	3.189340164	0.089830508
26	0.759	0.6	0.096566382	0.585296785	3.926792768	2.926735368	1.081961377	0.820530505	3.197188352	3.694012184	0.093220339
27	0.4	0.167	0.069495801	0.469749272	3.601728871	1.95712785	0.592877289	1.285972563	4.099741997	3.781805063	0.120338983
28	0.367	0.379	0.236682493	0.157181068	3.209350129	2.931672641	1.057001312	1.084382663	4.037656578	3.885765875	0.096610169
